# Supplementary material for: Eucalyptus Essential Oil Inhibits Cell Infection by SARS-CoV-2 Spike Pseudotyped Lentivirus
Source: Biomedicines. 2024 Aug 19;12(8):1885. doi: 10.3390/biomedicines12081885 (PMC11351113; doi:10.3390/biomedicines12081885)
Supplement: Supplementary file 1 [file biomedicines-12-01885-s001.zip]

Archive with 1 entries (1 files):
- biomedicines-3139805-supplementary.pdf
